# Supplementary material for: In Vitro Reduction of Extractable Zearalenone and Screening of Tentative Transformation Products by Metschnikowia pulcherrima KKP 1368 Under Selected Buffered pH Conditions Relevant to the Porcine Gastrointestinal Tract
Source: Toxins (Basel). 2026 May 1;18(5):214. doi: 10.3390/toxins18050214 (PMC13211369; doi:10.3390/toxins18050214)
Supplement: Supplementary file 1 [file toxins-18-00214-s001.zip]

Archive with 1 entries (1 files):
- toxins-4242708-supplementary.pdf
